# Supplementary material for: The impact of the use of new technologies on farmers’ wheat yield in Ethiopia: evidence from a randomized control trial
Source: Agric Econ. 2018 Jul 2;49(4):409–21. doi: 10.1111/agec.12425 (PMC6108534; doi:10.1111/agec.12425)
Supplement: Supplementary file 3 — Supporting Information [file AGEC-49-409-s003.do]

cap clear

/* Set directories here */
global location  "/Users/`c(username)'/Dropbox (IFPRI)/"

global folder "$location/Transfer/Papers/Ethiopia/ATA Wheat/Data"
gl tables "$folder/tables"
use "$folder/Abate_et_al_data.dta", clear


*Table 2: summary statistics of main variables

svyset kebele
set more off
#d ;
foreach x of varlist mareaha eareaha {;
svy: mean `x';
svy: mean `x', over(package);
test [`x']_subpop_1=[`x']Market=[`x']Control;
};

foreach x of varlist prodkg_dc prodkg_e prodkg {;
svy: mean `x';
svy: mean `x', over(package);
test [`x']_subpop_1=[`x']Market=[`x']Control;
};


foreach x of varlist y_cropcut y_earea yieldkg {;
svy: mean `x';
svy: mean `x', over(package);
test [`x']_subpop_1=[`x']Market=[`x']Control;
};

#d cr;

global xs_a age edu_hh ownd_ha hhsize i.d7 d8
global xs_b age edu_hh ownd_ha hhsize i.d7 d8 /*
*/ Radio Television Cellphone Bicycle Car tlu

*Table 3 (crop-cut estimates)

xi:areg lycropcut treat1 treat2, absorb(kebele) vce(robust)
outreg2 using "$tables/Table3.doc", replace dec(3)
xi:areg lycropcut treat1 treat2 model female, absorb(kebele) vce(robust)
outreg2 using "$tables/Table3.doc", append dec(3)
xi:areg lycropcut treat1 treat2 model female t_model t_female, absorb(kebele) vce(robust) 
outreg2 using "$tables/Table3.doc", append dec(3)
xi:areg lycropcut treat1 treat2 model female t_model t_female $xs_b /*
*/ , absorb(kebele) vce(robust)
outreg2 using "$tables/Table3.doc", append dec(3)


*Table 4 (based on farmers prediction of output)

xi:areg lyestimated treat1 treat2, absorb(kebele) vce(robust)
outreg2 using "$tables/Table4.doc", replace dec(3)
xi:areg lyestimated treat1 treat2 model female, absorb(kebele) vce(robust)
outreg2 using "$tables/Table4.doc", append  dec(3)
xi:areg lyestimated treat1 treat2 model female t_model t_female, absorb(kebele) vce(robust)
outreg2 using "$tables/Table4.doc", append dec(3)
*joint sign test F and F X T
*test female t_female
xi:areg lyestimated treat1 treat2 model female t_model t_female $xs_b /*
*/ , absorb(kebele) vce(robust)
outreg2 using "$tables/Table4.doc", append dec(3)
*joint sign test F and F X T
*test female t_female


*Table 5 (based on farmers recall)

xi:areg lyrecall treat1 treat2, absorb(kebele) vce(robust)
outreg2 using "$tables/Table5.doc", replace dec(3)
xi:areg lyrecall treat1 treat2 model female, absorb(kebele) vce(robust)
outreg2 using "$tables/Table5.doc", append dec(3)
xi:areg lyrecall treat1 treat2 model female t_model t_female, absorb(kebele) vce(robust)
outreg2 using "$tables/Table5.doc", append dec(3)
xi:areg lyrecall treat1 treat2 model female t_model t_female $xs_b /*
*/ , absorb(kebele) vce(robust)
outreg2 using "$tables/Table5.doc", append dec(3)


* Table 6 (farmers knowledge of the package)

*info on ATA wheat initative

xi: areg f1 treat1 treat2 model female t_model t_female $xs_b /*
*/ , absorb(kebele) vce(robust)
outreg2 using "$tables/Table6.doc", replace dec(3)
xi: areg f2 treat1 treat2 model female t_model t_female $xs_b /*
*/ , absorb(kebele) vce(robust)
outreg2 using "$tables/Table6.doc", append dec(3)
xi: areg f6a treat1 treat2 model female t_model t_female $xs_b /*
*/ , absorb(kebele) vce(robust)
outreg2 using "$tables/Table6.doc", append dec(3)
xi: areg lower_seed_rate treat1 treat2 model female t_model t_female $xs_b /*
*/ , absorb(kebele) vce(robust)
outreg2 using "$tables/Table6.doc", append dec(3)
xi: areg row_planting treat1 treat2 model female t_model t_female $xs_b /*
*/ , absorb(kebele) vce(robust)
outreg2 using "$tables/Table6.doc", append dec(3)
xi: areg f6d treat1 treat2 model female t_model t_female $xs_b /*
*/ , absorb(kebele) vce(robust)
outreg2 using "$tables/Table6.doc", append dec(3)
xi: areg f6e treat1 treat2 model female t_model t_female $xs_b /*
*/ , absorb(kebele) vce(robust)
outreg2 using "$tables/Table6.doc", append dec(3)


* Table 7 (farmers experience)

**G2 impv seed time planting
codebook g2
tab g2 package, col chi2
xi: areg g2 treat1 treat2 model female t_model t_female $xs_b /*
*/ , absorb(kebele) vce(robust)
outreg2 using "$tables/Table7.doc", replace dec(3)
xi: areg g5 treat1 treat2 model female t_model t_female $xs_b /*
*/ , absorb(kebele) vce(robust)
outreg2 using "$tables/Table7.doc", append dec(3)
xi: areg g7a treat1 treat2 model female t_model t_female $xs_b /*
*/ , absorb(kebele) vce(robust)
outreg2 using "$tables/Table7.doc", append dec(3)
xi: areg g8 treat1 treat2 model female t_model t_female $xs_b /*
*/ , absorb(kebele) vce(robust)
outreg2 using "$tables/Table7.doc", append dec(3)
xi: areg g10 treat1 treat2 model female t_model t_female $xs_b /*
*/ , absorb(kebele) vce(robust)
outreg2 using "$tables/Table7.doc", append dec(3)


*Table 8 (implementation of the package)
xi: areg seed treat1 treat2 model female t_model t_female $xs_b /*
*/ , absorb(kebele) vce(robust)
outreg2 using "$tables/Table8.doc", replace dec(3) ctitle(seed)
xi: areg impseed treat1 treat2 model female t_model t_female $xs_b /*
*/ , absorb(kebele) vce(robust)
outreg2 using "$tables/Table8.doc", append dec(3) ctitle(seedqty)
xi: areg Urea treat1 treat2 model female t_model t_female $xs_b /*
*/ , absorb(kebele) vce(robust)
outreg2 using "$tables/Table8.doc", append dec(3) ctitle(Urea)
 *Qtty of Urea used
xi: areg ureakg treat1 treat2 model female t_model t_female $xs_b /*
*/ , absorb(kebele) vce(robust)
outreg2 using "$tables/Table8.doc", append dec(3) ctitle(Ureaqty)
xi: areg DAP treat1 treat2 model female t_model t_female $xs_b /*
*/ , absorb(kebele) vce(robust)
outreg2 using "$tables/Table8.doc", append dec(3) ctitle(DAP)
xi: areg dapkg treat1 treat2 model female t_model t_female $xs_b /*
*/ , absorb(kebele) vce(robust)
outreg2 using "$tables/Table8.doc", append dec(3) ctitle(DAPqty)
xi: areg row_planted treat1 treat2 model female t_model t_female $xs_b /*
*/ , absorb(kebele) vce(robust)
outreg2 using "$tables/Table8.doc", append dec(3) ctitle(rowplant)

*Table 9 (plan for adopting the package)

xi: areg h2 treat1 treat2 model female t_model t_female $xs_b /*
*/ , absorb(kebele) vce(robust)
outreg2 using "$tables/Table9.doc", replace dec(3) ctitle(seedcash)

xi: areg h3 treat1 treat2 model female t_model t_female $xs_b /*
*/ , absorb(kebele) vce(robust)
outreg2 using "$tables/Table9.doc", append dec(3) ctitle(seedcredit) 

xi: areg h4 treat1 treat2 model female t_model t_female $xs_b /*
*/ , absorb(kebele) vce(robust)
outreg2 using "$tables/Table9.doc", append dec(3) ctitle(rowplant) 

xi: areg h6 treat1 treat2 model female t_model t_female $xs_b /*
*/ , absorb(kebele) vce(robust)
outreg2 using "$tables/Table9.doc", append dec(3) ctitle(reducedseed) 

xi: areg h10a treat1 treat2 model female t_model t_female $xs_b /*
*/ , absorb(kebele) vce(robust)
outreg2 using "$tables/Table9.doc", append dec(3) ctitle(morefertilizer)


*Figure 2

local r2: display %5.4f e(r2)
reg farmha mareaha
twoway (scatter farmha mareaha if farmha<=1 & mareaha<=1) 
